# Supplementary material for: Diversity begets diversity: A global perspective on gender equality in scientific society leadership
Source: PLoS One. 2018 May 30;13(5):e0197280. doi: 10.1371/journal.pone.0197280 (PMC5976142; doi:10.1371/journal.pone.0197280)
Supplement: S1 Table — All Raw Data collected from each society included in the study. (XLSX) [file pone.0197280.s001.xlsx]

## Sheet: Sheet1
External Database S1 - All Raw Data collected from each society included in the study
Organization Name	Website (?)	Type (Taxon, etc)	Taxonomic interest	Local, National, Continental, International	Country based	Panel?	Elected?	President	Vice Pres	Secretary	Treasurer	Number members on main executive committee	Number women on main executive committee	Year	Statement for equality? Or Committeee(look up after)				Equality, diversity, mention directly against discrimination of gender, etc.
All-Russian Theriological Society	eng.therio.ru	Taxon	Mammals	National	Russia	"Structure"	N	M	M	F	none	6	1	1973	N	can't find
Amateur Entomologists' Society	amentsoc.org	Taxon	Entomology	National	UK	Council	Y	M	none	M	M	19	2	1935	N	can't find
Amazon Conservation Association	amazonconservation.org	Discipline	Conservation	Continental	South America	Board of Directors	Y	M	M	M	F	13	4		N	can't find
American Birding Association	aba.org	Taxon	Birds	National	USA	Board of directors and executive staff	Y	M	None	None	F	16	4	1968	N	can't find
American Elasmobranch Society	elasmo.org	Taxon	Elasmobranchs	National	USA	Executive committee and board of directors	Y	M	None	F	F	15	6	1983	Y	diversity scholarship
American Fisheries Society	fisheries.org	Taxon	Fisheries & conservation	National	USA	Governing board, society officers and management committee	Y	M	M (and F as second)	none	none	38	12	1870	Y	committee for equality
American Institute of Biological Sciences	aibs.org	Discipline	Biology	National	USA	Board of directors	Y	M	F	F	M	14	7	1947	Y	policies
American Malacological Society	malacological.org	Taxon	Molluscs	National	USA	Council	Y	M	F	F	M	16	7	1931	Y	statement in constitution
American Ornithologists' Union (now merged with Cooper to form American Ornithology)	americanornithology.org	Taxon	Birds	National	USA	Council	Y	M	M	M	F	18	9	1883	Y	statement in constitution
American Society of Ichthyologists and Herpetologists	asih.org	Taxon	Fish & Herps	National	USA	Officers andexecutive committee	Y	M	None	F	M	10	1	1913	Y	statement, study
American Society of Mammalogists	mammalsociety.org	Taxon	Mammals	National	USA	Officers and Directors	Y	F	M	F	M	27	10	1919	Y	committee for equality
American Society of Naturalists	amnat.org	Discipline	Evolution and biological principles	National	USA & Canada	Executive council	Y	M	M	F	F	16	11	1867	N	can't find
Animal Behavior Society	animalbehaviorsociety.org	Discipline	Behaviour	International	USA	Officers	Y	F	M	F	F	14	10	1948	Y	committee for equality
Asociacion Argentina de Ecologia	asaeargentina.com.ar	Discipline	Ecology	National	Argentina	Candidatos	Y	M	M	M	F	16	5	1972	N	can't find
Asociación Ecuatoriana de Mastozoología (AEM)	aem.mamiferosdelecuador.com	Taxon	Mammals	National	Ecuador	Directiva	Y	M	M	F	F	8	2	2010	N	can't find
Asociacion Espaniola de Ecologia Terrestre	aeet.org	Discipline	Ecology	National	Spain	Junta Directiva	Y	M	F	M	M	9	5	1989	N	can't find
Asociación Mexicana de Mastozoología, A.C. (AMMAC)	mastozoologiamexicana.org	Taxon	Mammals	National	Mexico	Directorio	Y	M	M	F	M	14	4	?	N	can't find
Associación Herpetológica Espanola (Spain)	herpetologica.es	Taxon	Herps	National	Spain	Junta Directiva	Y	M	None	M	M	17	1	1984	N	can't find
Associacion Paraguaya de Mastozoologia	asociacionmastozoologiapy.weebly.com	Taxon	Mammals	National	Paraguay	Comision Directiva	Y	M	F	F	M	8	3	2012	N	can't find
Association for the Conservation of Biodiversity of Kazakhstan	acbk.kz	Discipline	Conservation	National	Kazakhstan	Board	Y	F(Chairperson)	none	none	none	7	3	2004	N	can't find
Association for the Study of Animal Behaviour	asab.org	Discipline	Behaviour	International	UK	Council	Y	M	none	M	M	17	10	1936	N	can't find
Association of Field Ornithologists	afonet.org	Taxon	Birds	International	USA	Council	Y	M	M	M	M	23	7	1922	N	can't find
Associazione Teriologica Italiana (ATIt)	uagra.uninsubria.it/atit	Taxon	Mammals	National	Italy	Council	Y	M	F	F	none	12	4	1981	N	can't find
Audubon Society	audubon.org	Discipline	Conservation	National	USA	Board of Directors	Y	M(Chairman)	multiple (M&F)	F	none	27	8	1901	Y	statement
Australasian Evolution Society	ausevo.com	Discipline	Evolution	Continental	Australia	Council	Y	M	M	F	F	5	2	1997	N	can't find
Australasian Society for the Study of Animal Behaviour	assab.org	Discipline	Behaviour	Continental	Australia	Board	Y	M	M	F	M	20	10	1973	N	can't find
Australian Entomological Society	austentsoc.org.au	Taxon	Entomology	National	Australia	Office Bearers	Y	M	none	none	none	9	3	1965	N	can't find
Australian Mammal Society	australianmammals.org.au	Taxon	Mammals	National	Australia	Council	Y	F	M	M	F	10	5	1958	N	can't find
Australian Society for Fish Biology	asfb.org.au	Taxon	Fish	National	Australia	Executive council	Y	M	M	M	F	8	2	1971	Y	Social media policy only
Australian Society of Herpetologists	australiansocietyofherpetologists.org	Taxon	Herps	National	Australia	Executive Committee	Y	F	M	F	F	9	7	1964	Y	statement
Austrian Herpetological Society	hepetozoa.at	Taxon	Herps	National	Austria	Managing committee	Y	M	M	M	M	12	1		N	can't find
Aves Argentinas - Asociación Ornitológica del Plata	avesargentinas.org.ar	Taxon	Birds	National	Argentina	Comision Directiva	Y	M	M	M	M	17	2	1916	N	can't find
Baltic Marine Biologists	vaxtbio.uu.se/bmb/	Discipline	Marine Biology	Continental	Europe	Board of Officers	Y	F	M	F	none	12	4	1968	N	can't find
Bird Studies Canada	bsc-eoc.org	Taxon	Birds	National	Canada	Senior Leaders &Board of Directors	Y	M	None	None	F	14	7	1960	N	can't find
Birdlife Africa	birdlife.org/africa	Taxon	Birds	Continental	Africa	Team	Y	M	none	F	F	25	10		N	cant find
BirdLife South Africa	birdlife.org.za	Taxon	Birds	National	South Africa	Team	Y	M (CEO)	none	F	F	30	19	1905	N	cant find
Birds Australia	birdlife.org.au	Taxon	Birds	National	Australia	Management Team & Board of Directors	Y	M	None	None	M	17	5	1901	Y	statement
Birds Korea	birdskorea.org	Taxon	Birds	National	South Korea	Contacts	Y	M (Director)	None	None	None	3	3	2004	N	can't find
British Ecological Society	britishecologicalsociety.org	Discipline	Ecology	National	UK	Council	Y	F	F	M	M	22	11	1913	Y	statement
British Entomology and Natural History Society	benhs.org.uk	Taxon	Insects	National	UK	Council	Y	M	F	None	M	16	1	1872	N	cant find
British Herpetological Society	thebhs.org	Taxon	Herps	National	UK	Officers	Y	M	None	M	M	23	4	1947	N	cant find
British Ornithologists' Club	boc-online.org	Taxon	Birds	National	UK	Committee	Y	M (Chairman)	M	M	M	9	1	1892	N	cant find
British Ornithologists' Union	bou.org.uk	Taxon	Birds	National	UK	Council	Y	M	M	F	F	12	4	1858	Y	statement
Canadian Herpetological Society	canadianherpetology.ca	Taxon	Herps	National	Canada	Board of Directors	Y	M	M	M	M	14	3	1986	N	cant find
Canadian Society for Ecology and Evolution	csee-scee.ca	Discipline	Ecology and Evolution	National	Canada	Governing Council	Y	F	M	F	F	12	8		N	cant find
Canadian Society of Zoologists	csz-scz.ca/	Discipline	Zoology	National	Canada	Council	Y	F	M	F	M	25	10	1961	Y	statement
Center for North American Herpetology	cnah.org	Taxon	Herps	Continental	USA & Canada	Board of directors	Y	M	none	F	F	5	2	1994	N	can't find
CIPAMEX, La Sección Mexicana del Consejo Internacional para la Preservación de las Aves, A.C.	ibiologia.unam.mx	Taxon	Birds	National	Mexico	Consejo Directivo	Y	F	M	M	M	7	2	1947	N	cant find
Colombian Entomological Society	socolen.org.co	Taxon	Entomology	National	Colombia	Board of Directors	Y	M	M	M	F	10	4	1973	Y	statement
Comparative Cognition Society	comparativecognition.org	Discipline	Behaviour/cognition	International	USA	Officers	Y	F	none	M	M	14	4	1994	N	cant find
Croatian Entomological Society	entomolosko-drustvo.hr	Taxon	Entomology	National	Croatia	Management	Y	M	none	F	M	16	11	1910	N	cant find
Croatian Herpetological Society (Croatian language pages)	hhdhyla.hr	Taxon	Herps	National	Croatia	Struktura udruge I zaposlenici	Y	M (Director)	none	M	none	12	6	2002	N	cant find
Czech and Slovak Ethological Society	csets.sk	Discipline	Ethology	Continental	Czech and Slovak	Committee	Y	F	none	none	F	7	6	1992	N	cant find
Czech Herpetological Society	herp.cz	Taxon	Herps	National	Czech Republic	Committee	Y	M	M	M	F	9	1	2003	N	cant find
Czech Society for Ornithology	cso.cz	Taxon	Birds	National	Czech Republic	Staff	Y	M	None	None	None	9	3	1926	N	cant find
Deutsche Gesellschaft für Säugetierkunde (German Society of Mammalogy)	mammalianbiology.org	Taxon	Mammals	National	Germany	Managing Committee	Y	M	M	M	F	7	1	1926	N	cant find
Deutsche Ornithologen-Gesellschaft	do-g.de	Taxon	Birds	National	Germany	Executive Committee	Y	M	M	F	M	9	2	1850	N	can't find
DOPPS-BirdLife Slovenia (Društvo za opazovanje in proučevanje ptic Slovenije) (DOPPS)	ptice.si	Taxon	Birds	National	Slovenia	General assembly	Y	M	F	none	none	8	2	1979	N	can't find
Dutch Mammal Society	zoogdiervrening.nl	Taxon	Mammals	National	Netherlands	Board of Trustees	Y	M	none	M	M	14	3	1952	N	can't find
East Asian Federation of Ecological Societies	e-eafes.org	Discipline	Ecology	Continental	Asia	Executive Committee	Y	M	M	none	none	16	4	2003	N	can't find
Ecological Soceity of Germany, Austria and Switzerland	gfoe.org	Discipline	Ecology	Continental	Europe	Directorate	Y	M	F	M	M	8	2	1970	N	can't find
Ecological Society of America	esa.org	Discipline	Ecology	National	USA	Governing board	Y	F	F	M	M	11	6	1915	Y	diversity statement
Ecological Society of Australia	ecolsoc.org.au	Discipline	Ecology	National	Australia	Board of directors	Y	M	M	F	M	11	3	1959	N	had an article on it, but no statement etc.
Ecological Society of China	english.rcees.cas.cn	Discipline	Ecology	National	China	Directorate	Y	M	M	none	none	5	5	1979	N	can't find
Ecological Society of Japan	esj.ne.jp	Discipline	Ecology	National	Japan	Council	Y	M	M	none	none	20	5	1953	N	can't find
Egyptian Entomological Soceity	ees.eg.net	Taxon	Entomology	National	Egypt	Board	Y	M	M	M	M	23	0	1907	N	can't find
Egyptian German Society of Zoology	egsz.info	Discipline	Zoology	National	Egypt	Board	Y	F	none	M	none	6	2	1998	N	can't find
Entomological Association (Denmark)	entomologiskforening.dk	Taxon	Entomology	National	Denmark	Board	Y	M	none	F	M	10	3	1868	N	can't find
Entomological Society of America	entsoc.org	Taxon	Entomology	National	USA	Governing board	Y	F	F	none	M	17	6	1889	Y	statement
Entomological Society of Brazil	seb.web2130.uni5.net	Taxon	Entomology	National	Brazil	Diretoria	Y	M	none	none	none	7	2	1972	N	can't find
Entomological Society of Canada	esc-sec.ca	Taxon	Entomology	National	Canada	Board of Directors	Y	M	M	M	M	27	6	1863	N	can't find
Entomological Society of China	entsoc.ioz.cas.cn	Taxon	Entomology	National	China	Council	Y	M	M	none	none	161	24	1924	N	can't find
Entomological Society of Denmark	entoweb.dk	Taxon	Entomology	National	Denmark	Board	Y	none	none	M	none	4	4	?	N	can't find
Entomological Society of Israel	entomology.org.il	Taxon	Entomology	National	Israel	Governing board	Y	F	none	M	M	19	5	1962	N	can't find
Entomological Society of Italy	societaentomologicaitaliana.it/en/	Taxon	Entomology	National	Italy	Council	Y	M	M	M	M	23	23	1869	N	can't find
Entomological Society of Japan	entsoc.jp	Taxon	Entomology	National	Japan	Officers and Council Members	Y	M	M	M&F	M	37	2	1917	Y	Article in constitution
Entomological Society of Korea	korentsoc.or.kr	Taxon	Entomology	National	South Korea	Management Team	Y	M	F	M	none	17	8	1970	N	can't find
Entomological Society of Malta	entomologicalsocietymalta.org	Taxon	Entomology	National	Malta	Board	Y	M	M	M	M	7	1	2002	N	can't find
Entomological Society of Southern Africa	entsocsa.co.za	Taxon	Entomology	Continental	Africa	Office Bearers	Y	M	M&F	M	unsure	23	5	1937	N	can't find
Estonian Ecological Society	elus.edicypages.com	Discipline	Ecology	National	Estonia	Board	Y	M	M	M	none	8	2	1853	Y	Part of ethical principles in constitution
Estonian Ornithological Society	eoy.ee	Taxon	Birds	National	Estonia		Y	M	M	none	none	12	12	1921	N	can't find
EURING	euring.org	Taxon	Birds	Continental	Germany	Board	Y	M	M	M	M	9	9	?	N	can't find
European Association of Fish Pathologists	eafp.org	Taxon	Fish	Continental	Europe	Council	Y	M	M	F	M	6	2	1975	N	can't find
European Ecological Federation	europeanecology.org	Discipline	Ecology	Continental	Europe	Council	Y	M	M&F	M	none	9	2	1990	N	can't find
European Ichthyological Society	artedi.nrm.se	Taxon	Fish	Continental	Europe	Board	Y	F	M	none	M	5	1	1976	N	can't find
European Ornithological Union	eounion.org	Taxon	Birds	Continental	Europe	Council	Y	F	M	F	M	24	7	1997	N	can't find
European Society for Evolutionary Biology	eseb.org	Discipline	Evolution	Continental	Europe	Council Officers	Y	M	M	M	none	9	1	1987	Y	equal opportunities initiative
Federación Ornitológica Argentina	ornitofoa.com.ar	Taxon	Birds	National	Argentina	Comision Directiva	Y	M	M	F	M	24	1	1961	N	can't find
Finnish Mammalogical Society	sites.google.com/site/nistietseura/toiminta	Taxon	Mammals	National	Finland	Hallitus ("Government")	Y	M	M	M	F	6	3	1977	N	can't find
Forest and Bird	forestandbird.org.nz	Discipline	Conservation	National	New Zealand	Board	Y	M	M	none	M	9	3	1923	Y	for competitions, awards etc there is a clause regarding anti-discrimination, but not for members
Fisheries Society of the British Isles	fsbi.org.uk	Taxon	Fish	National	UK	Council	Y	M	M	M	M	24	3	1967	N	can't find
Freshwater Mollusk Conservation Society	molluskconservation.org	Taxon	Molluscs	Continental	North America	Officers	Y	F	F	F	F	5	5	1992	N	can't find
Fundacion Jocotoco	fjocotoco.org	Discipline	Conservation	National	Ecuador	Staff	Y	F (Executive Director)	none	none	F	9	3	1998	N	can't find
Gazi Entomological Research Society	entomol.org	Taxon	Entomology	National	Turkey	Managing Board	Y	M	M	F	F	5	2	1998	N	can't find
Genetics Society of America - GSA	genetics-gsa.org	Discipline	Genetics	National	USA	Board of Directors	Y	M	F	M	F	20	9	1931	N	can't find
Genetics Society of AustralAsia	genetics.org.au	Discipline	Genetics	Continental	Australia	Committee	Y	F	F	F	F	12	7	1970	Y	equity statement
German Herpetological Society (German language pages)	dght.de	Taxon	Herps	National	Germany	Committee	Y	M	M	none	M	3	3	2005	N	can't find	just a statement that all pronouns are for both men and women
Hellenic Entemological Society	entsoc.gr	Taxon	Entomology	National	Greece	Board	Y	M	F	M	M	7	1	1983	N	can't find	*constitution not translatable online
Herpetological Association of Africa	africanherpetology.org	Taxon	Herps	Continental	South Africa	Committee	Y	M	none	F	M	9	1	1965	N	can't find
Herpetological Society of Finland (Finnish and English language pages)	herpetomania.fi	Taxon	Herps	National	Finland	Hallitus ("Government")	Y	F	F	F	none	9	6	1992	N	can't find
Herpetological Society of France (French language pages)	lashf.fr	Taxon	Herps	National	France	Council	Y	M	M	M	M	16	2	1901	N	cant find
Herpetological Society of Ireland.	thehsi.org	Taxon	Herps	National	Ireland	Team	Y	F (Chairperson)	none	M	M	6	2	?	N	can't find
Herpetological Society of Japan (Japanese and English language pages)	zoo.zool.kyoto-u.ac.jp:16080/herp/	Taxon	Herps	National	Japan	Office	Y	M	none	M	M	15	1	1962	N	can't find
Herpetologists' League	herpetologistsleague.org	Taxon	Herps	International	USA	Board of Trustees	Y	M	M	M	F	5	1	1946	N	can't find
Himalayan Nature	Himalayannature.org	Discipline	Conservation	Continental	Asia	Board	Y	M	none	M	M	3	3	2000	N	can't find
Hungarian Ecological Society	ecology.hu	Discipline	Ecology	National	Hungary	Officers	Y	M	M&F	M	M	7	1	1997	N	can't find
Icelandic Ecological Society (Vistfræðifélag Íslands)	vistis.is	Discipline	Ecology	National	Iceland	Stjórn	Y	F	none	M	M	7	3	2009	N	can't find
Ichthyological Society of Japan	fish-isj.jp/index-e.html	Taxon	Fish	National	Japan	Board	Y	M	F	M	M & F	9	1	1968	N	can't find
International Association for Ecology	intecol.net	Discipline	Ecology	International	UK	Officers	Y	F	M	M	M	21	3	1967	N	can't find
International Association for Landscape Ecology	landscape-ecology.org	Discipline	Ecology	International	Germany	Executive Committee	Y	F	none	M	F	9	2	2009	N	can't find
International Bioacoustics Council	ibac.info	Discipline	Bioacoustics (Behaviour or Ecology)	International	Europe	Committee	Y	M	M	F	none	9	2	1969	N	can't find
International Federation of Mammalogists	mammalogyinternational.org	Taxon	Mammals	International	Mexico	Board of Directors	Y	M	none	none	none	23	3	1974	N	can't find
International Herpetological Soceity	ihs-web.org.uk	Taxon	Herps	International	UK	Committee	Y	M	M	M	M	15	3	1969	N	can't find
International Mammalian Genome Society	imgs.org	Taxon	Mammals	International	none listed	Secretariat	Y	F	M	none	none	17	6	1991	N	can't find
International Ornithologists Union	internationalornithology.org	Taxon	Birds	International	USA	Officers	Y	F	M	F	M	9	3	1884	Y	includes statements in bylaws for representation and equality
International Reptile Conservation Foundation	ircf.org	Taxon	Herps	International	USA	Board	Y	M	F	none	none	4	2	2001	N	can't find
International Society for Applied Ethology	applied-ethology.org	Discipline	Behaviour	International	UK	Council	Y	F	M	M	F	18	10	1966	N	can't find
International Society for Behavioral Ecology	behavecol.com	Discipline	Behaviour	International	UK	Executive Committee	Y	F	F	M	M	10	6	1986	N	can't find
International Society for Fish Endocrinology	isfendo.com	Taxon	Fish	International	France	Council	Y	M	F	F	F	26	8	1988	Y	includes statements in bylaws for representation and equality
International Society for Neuroethology	neuroethology.org	Discipline	Behaviour	International	USA	Officers	Y	F	none	F	F	21	12	1981	N	can't find
International Society of Chemical Ecology	chemecol.org	Discipline	Ecology	International	USA	Executive Committee	Y	M	M	F	M	6	1	1983	Y	anti-discrimination statement in bylaws
International Society of Entomology	entomology-iev.de	Taxon	Entomology	International	Germany	Board	Y	M	F	M	M	5	1	1884	N	can't find
International Society of Vertebrate Morphology	isvm.info	Discipline	Zoology	International	Belgium	Executive Committee	Y	F	none	M	M	15	7	1994	Y	includes statements in bylaws for representation and equality
International Society of Zoological Sciences	globalzoology.org	Discipline	Zoology	International	China	Executive Committee	Y	M	M	none	none	14	4	1889	Y	there is a general "non-discrimination" article in the bylaws but not specifically for gender
International Union of Biological Science	iubs.org	Discipline	Biology	International	Japan	Executive Committee	Y	M	F	M	M	8	2	1919	N	can't find
Italian Society of Ecology	sisef.org	Discipline	Ecology	National	Italy	Consiglio Direttivo	Y	M	F	M	none	11	1	1995	N	can't find
Italian Theriological Association	uagra.uninsubria.it	Taxon	Mammals	National	Italy	Consiglio Direttivo	Y	F	M	F	F	10	4	1981	N	can't find
Karch: Swiss centre for the protection of amphibians and reptiles	karch.ch	Taxon	Herps	National	Switzerland	Council	Y	M	none	none	none	9	1	1979	N	can't find
Latvian Ornithological Society	lob.lv	Taxon	Birds	National	Latvia	Council	Y	M	none	none	none	9	4	1985	N	can't find
Ligue pour la Protection des Oiseaux(LPO)	lpo.fr	Taxon	Birds	National	France	Bureau	Y	M	mutiple (M&F)	F	M	24	6	1912	N	can't find
Likona (Belgian Herpetological Society)	hylawerkgroep.be	Taxon	Herps	National	Belgium	Contactpersonen	Y	M	none	M	M	4	4	1986	N	can't find
Linnean Society	linnean.org	Discipline	Biology	International	UK	Council	Y	M	multiple (M&F)	M	F	28	7	1788	N	can't find
LIPU, Lega Italiana Protezione Uccelli	lipu.it	Taxon	Birds	National	Italy	Staff	Y	M (Director)	none	F	none	24	14	1965	N	can't find
Lithuanian Entomological Society	entomologai.lt	Taxon	Entomology	National	Lithuania	Steering Group	Y	M	M	F	F	9	3	1965	N	can't find
Lithuanian Ornithological Society	birdlife.lt	Taxon	Birds	National	Lithuania	Council	Y	M	none	none	none	32	8	1984	N	can't find
Macedonian Ecological Society	mes.org.mk	Discipline	Ecology	National	Macedonia	Organization	Y	M	M	M	none	7	7	1972	N	can't find
Malacological Society of Australasia	malsocaus.org	Taxon	Molluscs	Continental	Australasia	Council	Y	F	F	F	F	16	5	1995	N	can't find
Malacological Society of London	malacsoc.org.uk	Taxon	Molluscs	National	UK	Council	Y	F	M	F	M	21	5	1893	N	can't find
Malaysian Nature Society	mns.my	Discipline	Conservation	National	Malaysia	Council	Y	M	M	F	F	16	5	1940	N	can't find
Mammal Society of Japan	mammalogy.jp	Taxon	Mammals	National	Japan	Board of Directors	Y	M	none	M	M	7	7	1987	N	can't find
Marine Biological Association of the United Kingdom	mba.ac.uk	Discipline	Marine Biology	National	UK	Council	Y	M	many	none	M	15	3	1884	N	can't find
Myanmar Bird and Nature Society	myanmarbirdnaturesociety.com	Taxon	Birds	National	Myanmar	Executive Committee	Y	M	M	M	none	10	2	2000	Y	On membership section of website it highlights men and women specifically invited to be members - although there isn't really a statement for equality
Nature Society Singapore	nss.org.sg	Discipline	Conservation	National	Singapore	Directorate	Y	M	M	F	M	38	5	1921	N	can't find
Neotropical Ichthyological Association	ibiologia.unam.mx/brasil/	Taxon	Fish	International	South America (mostly)	Committee	Y	none	none	none	none	6	6	1989	N	can't find
Netherlands Entomological Society	nev.nl	Taxon	Entomology	National	Netherlands	Board	Y	M	M	M	F	8	1	1937	N	can't find
New Zealand Ecological Society (Inc.)	newzealandecology.org	Discipline	Ecology	National	New Zealand	Council	Y	M	F	F	M	12	7	1951	N	they have an article about gender bias in their own journal accesisble on the website but nothing else
Nikolsky's Herpetological Society (Russian language pages)	zin.ru	Taxon	Herps	National	Russia	Society	Y	M	M	unknown	none	13	unknown - names difficult to find	1991	N	can't find
Nordic Society Oikos	nordicsocietyoikos.org	Discipline	Ecology	Continental	Europe	Board	Y	F	none	none	none	6	4		N	can't find
Nordisk Herpetologisk Forening	nhf.dk	Taxon	Herps	National	Denmark	Main Board	Y	M	M	none	F	11	3	1944	N	can't find
Norsk Okologisk forening (Norwegian Ecological Society)	okologer.nina.no	Discipline	Ecology	National	Norway	Board	Y	F	none	F	M	5	3	2012	N	can't find
Norsk Ornitologisk Forening	birdlife.no	Taxon	Birds	National	Norway	Board	Y	M	none	none	none	11	2	1957	N	can't find
North American Native Fishes Association	nanfa.org	Taxon	Fish	Continental	North America	Board of Directors	Y	M	M	M	M	7	7	1972	N	can't find
Norwegian Entomological Society	entomologi.no	Taxon	Entomology	National	Norway	Board	Y	M(Chairman)	F	M	M	7	1	1904	N	can't find
Ocean Conservation Society	oceanconservation.org	Discipline	Conservation	International	USA	Staff	Y	F	M(Executive director)	none	none	12	7	2005	N	can't find
Ornithological Society of Japan (OSJ)	ornithology.jp	Taxon	Birds	National	Japan	Council	Y	M	F	M	F	18	5	1912	Y	equality statement in bylaws
Onithological Society of the Middle East	osme.org	Taxon	Birds	Continental	Asia	Council	Y	M	multiple (M&F)	F	M	27	6	1978	N	can't find
Ornithological Society of New Zealand	osnz.org.nz	Taxon	Birds	National	New Zealand	Council	Y	M	M	F	M	8	1	1940	N	can't find
Philippine Association of Entomologists	page doesn't work anymore - info from wikipilipinas	Taxon	Entomology	National	Philippines	Officers	Y	F	M	F	F	15	7	1962	N	can't find
Polish Entomological Society	pte.au.poznan.pl	Taxon	Entomology	National	Poland	Governing board	Y	M	M	M	F	13	1	1923	N	can't find
Fundacion Proaves	proaves.org	Taxon	Birds	National	Colombia	Junta Directiva	Y	none	none	none	none	5	1	1998	N	can't find
Reptielen Amfibieën en Vissen Onderzoek Nederland	ravon.nl	Taxon	Herps	National	Netherlands	Staff	Y	M (Director)	none	F	F	26	6	1988	N	can't find
Royal Academy for Conservation of Nature	rscn.org.jo	Discipline	Conservation	National	Jordan	Board of Directors	Y	M	M	M	none	11	3	1966	N	can't find
Royal Belgian Entomological Society	srbe-kbve.be	Taxon	Entomology	National	Belgium	Council	Y	M	M	M	M	26	5	1855	N	can't find
Royal Belgian Society for Zoology	rbzs.myspecies.info	Discipline	Zoology	National	Belgium	Executive Committee	Y	M	none	M	M	6	2	1923	N	can't find
Royal Entomological Society	royensoc.co.uk	Taxon	Entomology	National	UK	Officers	Y	M	none	M	M	7	1	1833	N	can't find
Royal Society for the Protection of Birds (RSPB)	rspb.org.uk	Taxon	Birds	National	UK	Council	Y	F	M (chairman)	none	M	18	3	1889	Y	statement for the website activity against discrimination etc
Russian Entomological Society	zin.ru/societies/res	Taxon	Entomology	National	Russia	Council	Y	M	M	M	M	71	14	1859	N	can't find
Sociedad Argentina para el Estudio de los Mamíferos	sarem.org.ar	Taxon	Mammals	National	Argentina	Comision Directiva	Y	M	M	M	F	10	5	1987	N	can't find
Sociedad Colombiana de Mastozoología	mamiferoscolombia.org	Taxon	Mammals	National	Colombia	Junta Directiva	Y	M	M	M	M	8	1	2010	N	can't find
Sociedad Mastozoológica de Panamá (SOMASPA)	somaspa.org	Taxon	Mammals	National	Panama	Directiva	Y	M	M	F	F	8	2	2000	N	can't find
Sociedade Brasileira de Herpetologia (Portuguese language pages)	sbherpetologia.org.br	Taxon	Herps	National	Brazil	Diretoria	Y	M	none	F	M	10	3	1989	N	can't find
Sociedade Brasileira de Ictiologia	sbi.bio.br	Taxon	Fish	National	Brazil	Diretoria	Y	M	none	M	M	9	1	1982	N	can't find
Sociedade Portuguesa de Herpetologia	luisbravo.net	Taxon	Herps	National	Portugal	National Directorate	Y	M	M	M	M	10	2	?	N	can't find
Sociedad de Zoologicas e Aquarios do Brasil	szb.org.br	Discipline	Zoology	National	Brazil	Diretoria	Y	M	F	F	F	7	4	1977	Y	statement in statute
Societas Europaea Herpetologica	seh-herpetology.org	Taxon	Herps	Continental	Europe	Council	Y	F	M	M	F	10	3	1979	N	can't find
Societas Hellenica Herpetologica	elerpe.org	Taxon	Herps	National	Greece	Management Board	Y	F	F	M	none	6	2	?	N	can't find
Societas Herpetologica Italica (Italian herpetological association) (Italian language pages)	unipv.it/webshi	Taxon	Herps	National	Italy	Council	Y	M	M	F	M	7	2	1993	N	can't find
Societas Herpetologica Slovenica	herpetolosko-drustvo.si	Taxon	Herps	National	Slovenia	Organi drustva	Y	F	F	F	F	21	13	1996	N	can't find
Société entomologique de France	lasef.org	Taxon	Entomology	National	France	Conseil D'Administration	Y	M	M	M	M	23	1	1832	N	can't find
Societe Francaise pour l'Etude et la protection des Mammiferes (SFEPM)	sfepm.org	Taxon	Mammals	National	France	Bureau	Y	M	M	M	M	8	1	1977	N	can't find
Society for Conservation Biology	conbio.org	Discipline	Conservation	International	USA	Staff	Y	F(Director)	none	none	M	12	8	1985	Y	committee, awards, code of conduct etc
Society for Integrative and Comparative Biology	icb.org	Discipline	Zoology	International	USA	Executive Committee	Y	M	M	F	F	26	15	1902	Y	Committee for "broadening participation" to increase membership diversity in society
Society for Marine Mammalogy	marinemammalscience.org	Taxon	Mammals	International	Australia	Officers	Y	M	M	F	M	8	3	1981	Y	In constitution, code of conduct, ethics
Society for the Conservation and Study of Caribbean Birds	birdscaribbean.org	Taxon	Birds	Continental	Caribbean		Y	M	can't find other members					1988	Y	non-discrimination policy
Society for the Conservation of Nature of Liberia	scnlliberia.org	Discipline	Conservation	National	Liberia	Board of Directors	Y	M(Chairman)	none	none	none	6	1	1986	N	can't find
Society for the Study of Amphibians & Reptiles	ssarherps.org	Taxon	Herps	International	USA	Officers	Y	M	none	F	F	15	7	1958	Y	ethics statement on conduct
Society for the Study of Evolution	evolutionsociety.org	Discipline	Evolution	International	USA	Council	Y	F	M	F	none	18	14	1946	N	can't find
Society for Urban Ecology	society-urban-ecology.org	Discipline	Ecology	International	Austria	Executive Committee	Y	M	none	M	F	13	2	2011	N	can't find
Royal Society of Biology	rsb.org.uk	Discipline	Biology	National	UK	Team	Y	M	F	none	none	35	25	2009	Y	Policy
Society of Canadian Ornithologists	sco-soc.ca	Taxon	Birds	National	Canada	Officers	Y	M	M	M	M	15	3	1983	Y	equal gender representation statements as part of committee rules
SOI, Società Ornitologica Italiana	soi-udi.org	Taxon	Birds	National	Italy	Offiers	Y	M	M	M	M	4	4	1975	N	can't find
Southern African Institute of Ecologists and Environmental Scientists	saiees.org	Discipline	Ecology	Continental	Africa	Office	Y	M	no others listed					1998	N	can't find
Spanish Ornithological Society	seo.org	Taxon	Birds	National	Spain	Board of Directors	Y	M	M	M	M	13	3	1954	N	has an article featuring a women in science group, but no policy or anything
SRARNZ (New Zealand Herpetological Society - not sure if same thing)	reptiles.org.nz/introduction.html	Taxon	Herps	National	New Zealand	Officers	Y	F	F	F	F	4	4	1980	N	can't find
Swedish Entomological Society	sef.nu	Taxon	Entomology	National	Sweden	Board	Y	M	F	F	M	5	2	1989	N	no policy, however did highlight the first female chairperson and a gender-balanced board in meeting notes
Swedish Herpetological Association (Swedish language pages)	shr-herp.com	Taxon	Herps	National	Sweden	Board of Directors	Y	F (Chairperson)	M	F	M	12	2	1971	N	can't find
Swedish Oikos Society	svenskaoikos.se	Discipline	Ecology	National	Sweden	Board	Y	M	M	F	F	10	2	1983	N	can't find
Vlaamse Vereniging voor Ecologie (Netherlands)	necov.org	Discipline	Ecology	National	Netherlands	Board	Y	M	none	F	M	8	3	2007	N	can't find
Wild Bird Society of Japan (WBSJ)	wbsj.org	Taxon	Birds	National	Japan	Officials	Y	M(Chairman)	M	none	none	15	1	1934	N	can't find
Wilson Ornithological Society	wilsonsociety.org	Taxon	Birds	International	USA	Officers	Y	F	M	M	F	21	9	1888	N	can't find
Xerces Society for Invertebrate Conservation	xerces.org	Discipline	Conservation	International	USA	Board of Directors	Y	M	M	M	F	25	8	1971	N	can't find
Zoological Association of America	zaa.org	Discipline	Zoology	National	USA	Board of Directors	Y	M	M	M	M	13	1	2003	N	can't find
